# Supplementary material for: Hesperetin Rescues Amyloid Beta-Induced Defects in Neurite Outgrowth Under In Vitro Mild Cognitive Impairment-like Cellular Conditions
Source: Int J Mol Sci. 2026 Jun 17;27(12):5481. doi: 10.3390/ijms27125481 (PMC13299210; doi:10.3390/ijms27125481)
Supplement: Supplementary file 1 [file ijms-27-05481-s001.zip]

Archive with 15 entries (15 files):
- supplemental figure legends.pdf
- Figure S1.tif
- Figure S2.tif
- Figure S3.tif
- Figure S4.tif
- Figure S5.tif
- Figure S6 Full size gel for Figure 1.tif
- Figure S7 Full size gel for Figure 2.tif
- Figure S8 Full size gel for Figure 3.tif
- Figure S9 Full size gel for Figure 6.tif
- Figure S10 Full size gel for Figure 7.tif
- Figure S11 Full size gel for Figure 9.tif
- Figure S12 Full size gel for Figure S2.tif
- Figure S13 Full size gel for Figure S3.tif
- Figure S14 Full size gel for Figure S4.tif
